# Supplementary material for: Co-culturing with Streptococcus anginosus alters Staphylococcus aureus transcriptome when exposed to tonsillar cells
Source: Front Cell Infect Microbiol. 2024 Jan 25;14:1326730. doi: 10.3389/fcimb.2024.1326730 (PMC10850355; doi:10.3389/fcimb.2024.1326730)
Supplement: Supplementary file 5 [file Table_1.xlsx]

## Sheet: Sheet1
					Table S1: Summary of trimming, and mapping efficacy against S. aureus and S. anginosus.
Replicate number	Sample ID	Filtering and Trimming		Assigned reads (%)
		Before	After	Against S. aureus from Co-culture	Against S. anginosus from Co-culture
1st Biological	S1.ctr_1h.BR1	47,016,592	45,770,846	33, 459, 476 (73%)	431, 467 (1%)
	S2.trt_1h.BR1	45,222,333	44,992,247	5, 874, 067 (<20%)	30, 662 (0.1%)
	S3.ctr_3h.BR1	61,867,100	61,438,533	40, 126,209 (64%)	3,768,354 (5%)
	S4.trt_3h.BR1	66,505,739	66,122,361	45, 955,501 (69%)	1,169,906 (2%)
2nd Biological	S5.ctr_1h.BR2	54,908,205	53,983,097	34, 777, 674 (64%)	257,839 (1%)
	S6.trt_1h.BR2	184,884,504	183,304,704	86, 153, 211 (47%)	198,639 (0.1%)
	S7.ctr_3h.BR2	79,128,254	78,290,310	87, 170, 895 (63%)	5,288,902 (5%)
	S8.trt_3h.BR2	52,707,452	52,438,667	36, 661, 392 (69%)	2,796,840 (4%)
3rd Biological	S9.ctr_1h.BR3	152,951,194	151,687,550	100, 793, 534 (66%)	709,462 (1%)
	S10.trt_1h.BR3	153,371,425	152,701,103	40, 063, 655 (26%)	31, 215 (0.1%)
	S11.ctr_3h.BR3	59,656,507	58,949,731	33, 144, 791 (55%)	3,779,296 (5%)
	S12.trt_3h.BR3	63,512,640	63,172,198	39, 167, 211 (61%)	2,919, 438 (4%)
