# Supplementary material for: Co-culturing with Streptococcus anginosus alters Staphylococcus aureus transcriptome when exposed to tonsillar cells
Source: Front Cell Infect Microbiol. 2024 Jan 25;14:1326730. doi: 10.3389/fcimb.2024.1326730 (PMC10850355; doi:10.3389/fcimb.2024.1326730)
Supplement: Supplementary file 6 [file Table_2.xlsx]

## Sheet: DEGs 1h S. aureus
Table S2.Three hundred and thirty-two differentially expressed genes (DEGs) were identified in S. aureus co-cultured with S. anginosus with/without tonsillar cells after 1 h of exposure identified by RNA-seq. Out of 332 only 310 genes were pre-annotated and the remaining were unknown (NA). From known genes, 155 were identified as commonly expressed genes and 90 as uniquely differentially expresse…
log2FoldChange	pvalue	padj	transcript_id	gene_name
7.60218	2.54722e-15	2.30585e-14	t145_t084_12690	NA
7.22929	2.68592e-16	2.81033e-15	t145_t084_12680	NA
6.56313	8.5452e-76	4.13075e-73	t145_t084_04420	ilvC
6.44466	6.54635e-81	7.91126e-78	t145_t084_04410	leuA_1
6.41322	1.17983e-68	4.75274e-66	t145_t084_04400	leuB
6.28799	1.43102e-78	1.15293e-75	t145_t084_04390	leuC
5.73278	5.91781e-54	1.43033e-51	t145_t084_04380	leuD
5.71303	2.17373e-09	1.03627e-08	t145_t084_21530	NA
5.59783	9.62423e-46	1.36834e-43	t145_t084_04430	ilvH
5.40877	1.71137e-63	5.17048e-61	t145_t084_11050	thrB_1
5.38702	9.20075e-10	4.59467e-09	t145_t084_21540	NA
5.36632	5.40763e-46	8.16891e-44	t145_t084_04370	ilvA
5.34285	1.17622e-60	3.15879e-58	t145_t084_21270	carA_2
5.17618	6.26013e-39	4.72835e-37	t145_t084_11070	nadX
5.11336	4.92232e-51	1.08157e-48	t145_t084_11060	thrC
5.09135	4.15499e-68	1.43466e-65	t145_t084_07330	NA
5.04574	4.44683e-43	5.374e-41	t145_t084_23240	NA
5.04112	1.17932e-88	2.85041e-85	t145_t084_07320	serA
4.99852	1.32771e-21	2.37709e-20	t145_t084_19180	metQ_2
4.99791	1.5256e-19	2.20749e-18	t145_t084_24480	NA
4.93344	1.36938e-30	5.70654e-29	t145_t084_11080	yclM
4.90753	1.21197e-19	1.76466e-18	t145_t084_18000	sdrC
4.87949	5.91681e-08	2.23802e-07	t145_t084_21550	NA
4.85432	1.30818e-40	1.21611e-38	t145_t084_23220	ykoD_2
4.8275	3.29337e-41	3.3167e-39	t145_t084_23230	ykoC
4.8208	1.06122e-26	2.98253e-25	t145_t084_23210	NA
4.78451	2.14658e-49	4.32357e-47	t145_t084_21280	lcfB
4.77127	1.51389e-22	3.04922e-21	t145_t084_03490	czrA
4.63783	6.87663e-22	1.26877e-20	t145_t084_23200	salL
4.59324	1.23399e-15	1.16506e-14	t145_t084_19190	metP_2
4.59309	5.64049e-23	1.20647e-21	t145_t084_17830	NA
4.47933	2.03081e-05	5.44781e-05	t145_t084_21810	ssuC
4.46043	2.33031e-42	2.68208e-40	t145_t084_01780	panS
4.43993	2.49626e-05	6.57329e-05	t145_t084_21800	NA
4.37923	9.07903e-07	2.92587e-06	t145_t084_21830	nrtD
4.34033	2.16881e-24	5.04041e-23	t145_t084_03480	czcD_1
4.32388	3.10982e-28	1.01392e-26	t145_t084_04440	ilvB
4.20111	7.72968e-06	2.21358e-05	t145_t084_21820	cmpC
4.1477	7.21447e-19	9.47683e-18	t145_t084_23390	icaD
4.13509	6.81193e-06	1.96239e-05	t145_t084_21520	ggt
4.13232	1.53701e-05	4.2072e-05	t145_t084_19200	metN
3.9302	2.81759e-30	1.11641e-28	t145_t084_19810	NA
3.89907	7.34116e-11	4.17496e-10	t145_t084_04630	NA
3.88422	5.67312e-07	1.88351e-06	t145_t084_21840	NA
3.85356	3.38392e-24	7.71596e-23	t145_t084_23600	NA
3.83196	2.67631e-25	6.88153e-24	t145_t084_21490	NA
3.81015	1.37157e-48	2.55007e-46	t145_t084_22810	NA
3.70702	6.71287e-08	2.51941e-07	t145_t084_11250	NA
3.64865	2.22533e-34	1.25084e-32	t145_t084_19980	yitJ
3.63825	9.2568e-16	8.87845e-15	t145_t084_24340	NA
3.60786	9.75028e-24	2.1424e-22	t145_t084_14290	acp
3.50865	1.86829e-22	3.70135e-21	t145_t084_10420	dapH_1
3.48717	1.61215e-18	2.07264e-17	t145_t084_10430	dapB
3.47252	2.48348e-77	1.50064e-74	t145_t084_14520	dppE_2
3.45277	3.38296e-20	5.24141e-19	t145_t084_24040	yhdG
3.43714	8.46237e-34	4.54523e-32	t145_t084_19990	metE
3.43093	1.49143e-32	6.93227e-31	t145_t084_22270	butA
3.42506	7.17738e-20	1.0775e-18	t145_t084_04450	ilvD
3.3442	6.99168e-14	5.43373e-13	t145_t084_14140	NA
3.33129	3.06959e-22	5.98323e-21	t145_t084_22820	NA
3.31413	9.02513e-17	9.695e-16	t145_t084_10440	dapA
3.28761	2.96908e-39	2.31492e-37	t145_t084_10360	NA
3.28174	1.63425e-22	3.26444e-21	t145_t084_24310	NA
3.26061	5.07065e-13	3.66939e-12	t145_t084_10450	asd
3.22877	7.61357e-48	1.2268e-45	t145_t084_15320	metQ_1
3.22448	5.42559e-28	1.68124e-26	t145_t084_04550	nrgA
3.20087	9.55874e-29	3.28089e-27	t145_t084_19100	gltA
3.19285	1.18394e-19	1.73429e-18	t145_t084_06460	NA
3.14681	2.24653e-29	8.10429e-28	t145_t084_07190	aroA_1
3.13558	8.73643e-21	1.42675e-19	t145_t084_10400	alr1_2
3.12067	1.92484e-11	1.17483e-10	t145_t084_10460	lysC
3.10089	4.98635e-20	7.5325e-19	t145_t084_06450	NA
3.09832	1.76308e-19	2.50556e-18	t145_t084_10410	scmP_2
3.09749	2.78579e-40	2.40473e-38	t145_t084_14530	oppF_2
3.09625	2.03902e-25	5.29927e-24	t145_t084_23250	NA
3.08955	3.84892e-19	5.19712e-18	t145_t084_24320	NA
3.03543	8.70205e-13	6.11421e-12	t145_t084_15470	argO
2.97186	4.53368e-18	5.56239e-17	t145_t084_19090	gltB
2.92246	4.59666e-08	1.77287e-07	t145_t084_19840	NA
2.87774	4.03211e-14	3.23774e-13	t145_t084_11340	glnR
2.85759	6.21727e-23	1.29544e-21	t145_t084_14540	oppD_2
2.82543	1.45032e-30	5.94139e-29	t145_t084_22840	hutH
2.76938	1.98099e-38	1.45092e-36	t145_t084_22800	metXA
2.76012	6.12029e-13	4.4026e-12	t145_t084_17990	sdrD
2.75793	1.12037e-12	7.75913e-12	t145_t084_23400	icaA
2.74102	3.61318e-10	1.89437e-09	t145_t084_24530	NA
2.72067	4.61939e-19	6.20281e-18	t145_t084_10390	lysA
2.70748	2.43419e-11	1.47086e-10	t145_t084_14510	oppB_1
2.70089	7.61959e-07	2.4871e-06	t145_t084_02850	NA
2.68447	4.31402e-28	1.37197e-26	t145_t084_06470	NA
2.67646	0.00225351	0.00437137	t145_t084_21560	gsiA
2.66779	5.13276e-21	8.67544e-20	t145_t084_19110	hdfR_2
2.64762	3.73309e-19	5.06903e-18	t145_t084_01470	aaeA
2.64033	9.65042e-17	1.02754e-15	t145_t084_16260	hisC_2
2.60336	3.7484e-17	4.17506e-16	t145_t084_19610	NA
2.58398	2.26942e-15	2.1016e-14	t145_t084_10740	NA
2.58356	2.58682e-20	4.11339e-19	t145_t084_22420	spa
2.58114	5.75355e-15	5.02033e-14	t145_t084_09320	NA
2.57521	1.75186e-24	4.15121e-23	t145_t084_01710	yghA
2.56971	4.91072e-16	4.94551e-15	t145_t084_15160	NA
2.55578	9.75946e-07	3.13262e-06	t145_t084_21850	NA
2.53743	7.09578e-29	2.48558e-27	t145_t084_24960	NA
2.51444	2.8561e-09	1.34043e-08	t145_t084_11330	glnA
2.5132	6.77401e-21	1.12916e-19	t145_t084_24670	NA
2.51064	3.0104e-20	4.72477e-19	t145_t084_01480	mdtD
2.50931	5.456e-15	4.79533e-14	t145_t084_14100	NA
2.50899	1.97587e-08	8.12189e-08	t145_t084_19400	lpl2_4
2.49347	1.90165e-11	1.16362e-10	t145_t084_07250	isdH
2.47469	8.8512e-26	2.37704e-24	t145_t084_06480	NA
2.46014	2.46428e-27	7.17609e-26	t145_t084_03620	NA
2.4254	3.38013e-13	2.47569e-12	t145_t084_14560	oppB_2
2.42473	1.85637e-31	8.01223e-30	t145_t084_10660	trpF
2.41004	1.24635e-13	9.53298e-13	t145_t084_14550	oppC_2
2.38013	1.97948e-39	1.5948e-37	t145_t084_07310	gph_1
2.37244	0.00339392	0.00633933	t145_t084_11540	NA
2.36128	3.31165e-14	2.69504e-13	t145_t084_19970	metC
2.35642	4.50208e-07	1.52189e-06	t145_t084_06880	ribD
2.33468	1.11688e-17	1.31683e-16	t145_t084_15330	metP_1
2.33335	9.243e-22	1.67973e-20	t145_t084_01790	NA
2.31719	8.31119e-19	1.08585e-17	t145_t084_03610	abgB
2.31671	1.49788e-21	2.66204e-20	t145_t084_05310	NA
2.31348	1.065e-08	4.55593e-08	t145_t084_14080	NA
2.28846	3.68104e-19	5.02659e-18	t145_t084_07940	NA
2.28814	4.9852e-30	1.88269e-28	t145_t084_00710	irtA
2.2823	1.73613e-06	5.32516e-06	t145_t084_06900	ribBA
2.28125	1.67743e-08	7.00234e-08	t145_t084_19960	metI
2.28104	1.5347e-18	1.98362e-17	t145_t084_11040	NA
2.27361	4.76429e-08	1.83073e-07	t145_t084_22370	sbnA
2.26982	6.9763e-28	2.10772e-26	t145_t084_13790	NA
2.26603	6.23945e-10	3.18159e-09	t145_t084_10950	NA
2.25839	1.78305e-25	4.6844e-24	t145_t084_14870	NA
2.24929	7.61964e-05	0.000188889	t145_t084_22360	sbnB
2.24791	7.30281e-07	2.38848e-06	t145_t084_06890	ribE
2.24004	0.000128124	0.000300657	t145_t084_22350	sbnC
2.21863	0.00429871	0.00788314	t145_t084_21160	gatB_2
2.20725	1.11203e-19	1.63889e-18	t145_t084_24470	copA
2.2061	3.83487e-13	2.79183e-12	t145_t084_20120	efeM
2.19426	4.18452e-20	6.361e-19	t145_t084_06150	traP
2.18148	1.82676e-17	2.10252e-16	t145_t084_10670	trpC
2.17584	1.64193e-07	5.85331e-07	t145_t084_20130	ydaF
2.16237	1.77266e-19	2.50556e-18	t145_t084_23680	isaB
2.15879	0.000121256	0.000285927	t145_t084_20230	ulaC
2.14218	4.12841e-15	3.66851e-14	t145_t084_15340	metN2
2.13733	3.51487e-20	5.4111e-19	t145_t084_01420	NA
2.13172	4.81487e-06	1.41061e-05	t145_t084_14090	NA
2.12704	6.09765e-23	1.28157e-21	t145_t084_12760	argF
2.1239	5.37741e-16	5.32673e-15	t145_t084_24680	NA
2.1077	3.5706e-14	2.89602e-13	t145_t084_19730	nfrA
2.10618	1.07317e-29	3.99054e-28	t145_t084_11010	katA
2.10522	2.68627e-22	5.27864e-21	t145_t084_10650	trpB
2.10477	2.97126e-16	3.07113e-15	t145_t084_21790	NA
2.09787	0.000728671	0.0015209	t145_t084_04540	yeeD
2.08246	0.000119723	0.000283697	t145_t084_19720	tcyP
2.08081	7.62799e-18	9.21843e-17	t145_t084_20070	NA
2.07939	0.000100486	0.000242632	t145_t084_20220	NA
2.07464	2.93157e-11	1.75386e-10	t145_t084_20930	rbsD
2.07395	1.2356e-10	6.86541e-10	t145_t084_00290	abgT
2.07293	1.6314e-11	1.00333e-10	t145_t084_14500	oppC_1
2.07031	2.49646e-08	1.01071e-07	t145_t084_02360	NA
2.06958	2.46181e-14	2.0102e-13	t145_t084_07350	glpQ_1
2.06906	4.84158e-08	1.85748e-07	t145_t084_15310	NA
2.05611	6.2136e-13	4.44328e-12	t145_t084_23990	acsA_2
2.05364	8.9269e-16	8.66518e-15	t145_t084_01800	NA
2.0314	8.42803e-09	3.65719e-08	t145_t084_14480	oppF_1
2.03071	3.39278e-07	1.17148e-06	t145_t084_10380	NA
2.03071	6.19444e-12	3.97134e-11	t145_t084_22260	wbgU
2.02763	4.4597e-08	1.72742e-07	t145_t084_06350	NA
2.02564	1.10656e-05	3.08484e-05	t145_t084_06910	ribH
2.02403	2.03036e-40	1.81755e-38	t145_t084_05550	bcp
2.01663	9.31482e-11	5.21155e-10	t145_t084_02890	adhR
2.00938	1.77086e-24	4.15551e-23	t145_t084_24110	cocE
2.00852	2.42647e-10	1.3004e-09	t145_t084_00640	cpdA_1
2.00671	6.35137e-09	2.83233e-08	t145_t084_07220	acuA
-2.00322	1.04931e-08	4.50476e-08	t145_t084_02650	rplR
-2.03611	4.31776e-08	1.67782e-07	t145_t084_11110	nucH
-2.04585	1.15945e-09	5.75441e-09	t145_t084_10970	NA
-2.04774	6.8452e-16	6.753e-15	t145_t084_13970	menD
-2.05404	2.622e-17	2.96139e-16	t145_t084_13450	pdhD
-2.06748	9.42204e-16	9.00122e-15	t145_t084_07970	rplU
-2.07444	1.48943e-17	1.73074e-16	t145_t084_10470	ybiT
-2.07454	9.31048e-05	0.000226621	t145_t084_24360	NA
-2.07824	9.63771e-29	3.28089e-27	t145_t084_08450	yqeH
-2.0987	1.04089e-10	5.81022e-10	t145_t084_11610	phaB
-2.09974	4.76856e-25	1.18821e-23	t145_t084_08460	aroE
-2.10131	1.28146e-17	1.50353e-16	t145_t084_13040	pheT
-2.10143	4.67182e-19	6.23856e-18	t145_t084_22170	tet(38)
-2.1111	3.94122e-07	1.34357e-06	t145_t084_07740	rpmI
-2.11188	5.56584e-26	1.52871e-24	t145_t084_02810	rplM
-2.12252	5.8388e-10	2.99762e-09	t145_t084_11740	NA
-2.12262	3.04693e-30	1.18781e-28	t145_t084_13540	ythB
-2.12476	1.14406e-12	7.90058e-12	t145_t084_03670	pyrG
-2.12751	4.12594e-14	3.29122e-13	t145_t084_09960	NA
-2.13036	4.07958e-15	3.65198e-14	t145_t084_11730	rplGA
-2.14086	1.95181e-05	5.25923e-05	t145_t084_12860	fib
-2.1438	1.53437e-19	2.20749e-18	t145_t084_13050	pheS
-2.14852	2.71724e-11	1.63372e-10	t145_t084_18180	rplGB
-2.15082	2.18459e-15	2.03083e-14	t145_t084_01230	treP_1
-2.15507	1.84881e-05	5.00399e-05	t145_t084_21330	scn_3
-2.17553	0.000104084	0.000250568	t145_t084_00850	NA
-2.18235	1.13744e-39	9.47996e-38	t145_t084_18680	hpt
-2.18695	4.80063e-14	3.75505e-13	t145_t084_11750	nusA
-2.20131	4.55875e-22	8.67599e-21	t145_t084_13550	ythA
-2.2195	1.10138e-06	3.50728e-06	t145_t084_04800	NA
-2.23154	2.14512e-12	1.43622e-11	t145_t084_03750	tdk
-2.23452	5.68642e-21	9.54449e-20	t145_t084_12460	lspA
-2.26339	5.11979e-12	3.29988e-11	t145_t084_18160	rpsG
-2.26372	1.54157e-29	5.6454e-28	t145_t084_07990	rpmA
-2.27553	4.27491e-09	1.9569e-08	t145_t084_18770	rplY
-2.27849	8.95302e-14	6.86967e-13	t145_t084_18170	rpsL
-2.28727	1.42034e-07	5.10857e-07	t145_t084_13420	potA
-2.29171	3.03137e-18	3.75734e-17	t145_t084_11720	infB
-2.30383	6.92847e-32	3.10113e-30	t145_t084_18250	rplK
-2.31632	1.01186e-32	4.99113e-31	t145_t084_13990	menA
-2.32273	2.14665e-10	1.16333e-09	t145_t084_07670	gapA2
-2.33243	6.82774e-36	4.23145e-34	t145_t084_02820	rpsI
-2.33414	4.78991e-22	9.04469e-21	t145_t084_11420	glpK
-2.33416	8.51957e-10	4.27216e-09	t145_t084_00350	cntA
-2.37303	9.39701e-07	3.02431e-06	t145_t084_04740	NA
-2.37966	1.90403e-08	7.86673e-08	t145_t084_07730	infC
-2.38031	5.95364e-28	1.82151e-26	t145_t084_16850	NA
-2.38477	6.52579e-23	1.34811e-21	t145_t084_12490	ileS
-2.39969	2.29799e-36	1.46585e-34	t145_t084_01980	odh
-2.40026	3.89203e-21	6.71931e-20	t145_t084_12450	rluD_2
-2.40256	2.30461e-36	1.46585e-34	t145_t084_07410	yfcA
-2.40734	2.07829e-05	5.56283e-05	t145_t084_12850	scn_2
-2.4164	1.43122e-14	1.19697e-13	t145_t084_03760	prfA
-2.43388	5.23144e-11	3.04684e-10	t145_t084_14040	catD
-2.44719	5.70264e-09	2.55246e-08	t145_t084_00320	cntK
-2.45376	2.44844e-21	4.28831e-20	t145_t084_01550	gltS
-2.45466	1.5238e-06	4.72788e-06	t145_t084_09720	NA
-2.46525	1.358e-32	6.56455e-31	t145_t084_01990	mleN_2
-2.47229	7.41466e-11	4.20686e-10	t145_t084_02660	rpsE
-2.47738	1.04797e-07	3.82042e-07	t145_t084_25000	xylB
-2.48212	2.78112e-24	6.40188e-23	t145_t084_07980	NA
-2.48994	9.96494e-20	1.47762e-18	t145_t084_08130	hisS
-2.49587	1.20013e-08	5.10688e-08	t145_t084_00330	cntL
-2.4987	2.11399e-09	1.01178e-08	t145_t084_00360	cntB
-2.50174	7.79415e-14	6.03797e-13	t145_t084_20180	glpT
-2.50985	9.53308e-25	2.28133e-23	t145_t084_19300	yciC_2
-2.53036	2.37812e-08	9.64416e-08	t145_t084_04780	scn_1
-2.54633	3.42705e-09	1.58378e-08	t145_t084_15590	emp
-2.56983	7.45564e-15	6.41291e-14	t145_t084_18150	fusA
-2.57404	3.88113e-08	1.52037e-07	t145_t084_14830	argH
-2.58361	3.33728e-09	1.54822e-08	t145_t084_11430	glpF
-2.5941	3.53325e-11	2.0829e-10	t145_t084_02640	rplF
-2.60449	1.03657e-11	6.50753e-11	t145_t084_02620	rpsZ
-2.67243	4.97121e-21	8.46156e-20	t145_t084_09970	NA
-2.67469	3.37245e-06	1.00757e-05	t145_t084_24990	NA
-2.67869	1.11954e-33	5.88245e-32	t145_t084_18200	rpoB
-2.68097	7.24832e-22	1.32721e-20	t145_t084_08140	aspS
-2.69476	4.71858e-12	3.04941e-11	t145_t084_02630	rpsH
-2.70595	1.34485e-18	1.74758e-17	t145_t084_00400	cntE_1
-2.70803	8.49939e-09	3.67496e-08	t145_t084_00340	cntM
-2.7387	2.86597e-19	3.95832e-18	t145_t084_11850	rpsB
-2.75426	1.05077e-12	7.3402e-12	t145_t084_04120	cshA
-2.77406	2.31292e-10	1.24506e-09	t145_t084_13410	potB
-2.77703	1.20038e-43	1.52701e-41	t145_t084_10870	opuD_2
-2.78269	7.6859e-21	1.27238e-19	t145_t084_03770	prmC
-2.8035	8.83254e-14	6.79881e-13	t145_t084_19290	ndhB
-2.82204	9.01472e-16	8.71175e-15	t145_t084_12000	rplS
-2.84025	1.09001e-15	1.03723e-14	t145_t084_07750	rplT
-2.85442	3.58635e-14	2.89906e-13	t145_t084_03980	sceD
-2.87548	1.00654e-28	3.37891e-27	t145_t084_18240	rplA
-2.8837	1.19061e-09	5.88485e-09	t145_t084_24380	ssaA
-2.88482	3.96612e-25	9.98554e-24	t145_t084_13320	typA
-2.90541	4.09565e-21	7.0207e-20	t145_t084_02570	rpmC
-2.91663	1.31111e-13	9.9967e-13	t145_t084_06660	pckA
-2.95053	9.19859e-38	6.53912e-36	t145_t084_02530	rpsS
-2.95817	1.70233e-18	2.16554e-17	t145_t084_02580	rpsQ
-2.96227	4.16917e-30	1.59951e-28	t145_t084_07360	rpsD
-2.96303	1.07584e-09	5.35041e-09	t145_t084_00390	cntF
-2.96707	4.20923e-33	2.16462e-31	t145_t084_19280	NA
-2.97843	2.12183e-17	2.41908e-16	t145_t084_18220	rplL
-2.99676	1.00443e-08	4.32745e-08	t145_t084_00380	cntD
-3.00354	2.20753e-36	1.46585e-34	t145_t084_02480	rpsJ
-3.00666	2.04791e-32	9.33925e-31	t145_t084_02510	rplW
-3.01835	4.65056e-27	1.33814e-25	t145_t084_02520	rplB
-3.0321	5.23944e-22	9.81684e-21	t145_t084_18230	rplJ
-3.04938	5.13183e-16	5.10438e-15	t145_t084_02600	rplX
-3.05192	1.30538e-08	5.53527e-08	t145_t084_14070	NA
-3.07512	7.7542e-33	3.90456e-31	t145_t084_18190	rpoC
-3.07618	1.28253e-12	8.83153e-12	t145_t084_02610	rplE
-3.09152	2.4191e-10	1.29933e-09	t145_t084_00370	cntC
-3.09168	9.13372e-25	2.20762e-23	t145_t084_19890	ssbA_2
-3.10489	8.16469e-42	8.58002e-40	t145_t084_22750	purA
-3.12088	1.13572e-23	2.473e-22	t145_t084_19880	rpsR
-3.15843	1.76891e-15	1.65715e-14	t145_t084_24940	NA
-3.17388	7.86793e-17	8.48964e-16	t145_t084_02590	rplN
-3.17543	4.56387e-42	5.01404e-40	t145_t084_02490	rplC
-3.18703	4.25534e-24	9.6123e-23	t145_t084_02540	rplV
-3.21632	2.04986e-19	2.88053e-18	t145_t084_02560	rplP
-3.22058	0.000132568	0.000309382	t145_t084_24350	isaA
-3.22383	7.98655e-36	4.82587e-34	t145_t084_02500	rplD
-3.24359	7.66004e-25	1.88922e-23	t145_t084_19900	rpsF
-3.26355	6.10796e-13	4.4026e-12	t145_t084_13400	ydcV
-3.26932	2.97145e-17	3.34047e-16	t145_t084_12440	pyrR
-3.31997	1.3585e-20	2.17449e-19	t145_t084_22180	deoD
-3.33359	2.20941e-26	6.13809e-25	t145_t084_10980	guaC
-3.33675	5.76965e-24	1.27938e-22	t145_t084_02550	rpsC
-3.40746	1.38399e-14	1.16245e-13	t145_t084_13390	potD
-3.45632	3.08452e-10	1.62779e-09	t145_t084_15600	NA
-3.4616	9.42056e-20	1.40552e-18	t145_t084_14980	NA
-3.46946	1.43171e-32	6.78517e-31	t145_t084_03160	NA
-3.50751	1.49187e-44	2.00326e-42	t145_t084_16490	fruA_1
-3.53777	3.12557e-22	6.04361e-21	t145_t084_15000	NA
-3.56932	3.83231e-25	9.7502e-24	t145_t084_15300	NA
-3.61674	2.49296e-05	6.57329e-05	t145_t084_12890	NA
-3.61733	1.264e-11	7.87393e-11	t145_t084_12370	pyrE
-3.69057	6.69562e-11	3.84402e-10	t145_t084_12380	pyrF
-3.75313	1.17363e-31	5.15756e-30	t145_t084_02000	ssaA2
-3.7556	4.27686e-14	3.38924e-13	t145_t084_14820	argG
-3.79153	2.51369e-30	1.0126e-28	t145_t084_22460	NA
-3.82425	4.17318e-12	2.71875e-11	t145_t084_12390	carB
-3.85851	3.44524e-12	2.26281e-11	t145_t084_00030	fnbB
-3.95863	3.27601e-21	5.69648e-20	t145_t084_12020	rimM
-4.10759	3.14621e-28	1.01392e-26	t145_t084_12010	trmD
-4.11822	6.92793e-15	6.02332e-14	t145_t084_00020	fnbA
-4.27177	3.27691e-08	1.30054e-07	t145_t084_00820	sbi
-4.28752	7.34634e-28	2.19211e-26	t145_t084_00950	NA
-4.38859	4.98222e-16	4.97605e-15	t145_t084_12400	carA_1
-4.39827	5.58475e-29	1.98505e-27	t145_t084_21660	ptsG_3
-4.4558	2.46835e-19	3.42873e-18	t145_t084_20990	lrgB
-4.5272	2.10728e-15	1.96653e-14	t145_t084_12410	pyrC
-4.56406	2.29333e-15	2.11564e-14	t145_t084_12420	pyrB
-4.58824	1.4428e-17	1.68466e-16	t145_t084_21410	NA
-4.60172	8.6147e-25	2.1032e-23	t145_t084_16500	lacC_2
-5.1068	2.51848e-10	1.34375e-09	t145_t084_12430	pyrP
-5.13968	3.15909e-35	1.81798e-33	t145_t084_16510	ydjF
-5.15271	1.67262e-19	2.39215e-18	t145_t084_19450	NA
-5.64342	1.51523e-13	1.1409e-12	t145_t084_19460	ssl5_1
-5.8194	1.15205e-30	4.88509e-29	t145_t084_21320	NA
-5.93492	2.89093e-13	2.1303e-12	t145_t084_21000	lrgA
