# Supplementary material for: Co-culturing with Streptococcus anginosus alters Staphylococcus aureus transcriptome when exposed to tonsillar cells
Source: Front Cell Infect Microbiol. 2024 Jan 25;14:1326730. doi: 10.3389/fcimb.2024.1326730 (PMC10850355; doi:10.3389/fcimb.2024.1326730)
Supplement: Supplementary file 7 [file Table_3.xlsx]

## Sheet: DEGs 3h S. aureus
Table S3.Two hundred and seventy-nine differentially expressed genes (DEGs) were identified in S. aureus co-cultured with S. anginosus with/without tonsillar cells after 3 h of exposure identified by RNA-seq. Out of 279, only 207 genes were pre-annotated and the remaining were unknown (NA). From known genes, 155 were identified as commonly expressed genes and 52 as uniquely differentially express…
log2FoldChange	pvalue	padj	transcript_id	gene_name
8.13685	3.94874e-17	5.71504e-16	t145_t084_12690	NA
6.29456	1.12434e-12	9.84614e-12	t145_t084_12680	NA
6.22419	2.60436e-42	2.03056e-40	t145_t084_23210	NA
6.04422	7.14321e-12	5.6607e-11	t145_t084_21540	NA
5.96131	8.12619e-35	4.26978e-33	t145_t084_23200	salL
5.92976	6.37789e-25	1.67558e-23	t145_t084_19190	metP_2
5.87725	7.26679e-11	4.97559e-10	t145_t084_21550	NA
5.84206	1.66726e-66	8.05951e-64	t145_t084_21270	carA_2
5.78381	1.89064e-35	1.01548e-33	t145_t084_10460	lysC
5.58043	4.40438e-81	3.54846e-78	t145_t084_07330	NA
5.55252	2.891e-52	5.82296e-50	t145_t084_23220	ykoD_2
5.48502	5.49622e-43	4.74442e-41	t145_t084_10440	dapA
5.38238	8.93169e-25	2.32128e-23	t145_t084_19180	metQ_2
5.37392	1.35589e-50	2.04824e-48	t145_t084_04420	ilvC
5.36159	1.10705e-55	2.43249e-53	t145_t084_04410	leuA_1
5.35174	3.01967e-41	2.2808e-39	t145_t084_10430	dapB
5.31388	5.9187e-32	2.50974e-30	t145_t084_10450	asd
5.21778	2.09764e-47	2.41428e-45	t145_t084_10420	dapH_1
5.20558	7.5917e-94	1.83491e-90	t145_t084_07320	serA
5.19208	1.97673e-33	9.55552e-32	t145_t084_04430	ilvH
5.15164	2.55578e-44	2.47093e-42	t145_t084_04400	leuB
5.14741	7.01201e-08	2.96294e-07	t145_t084_21530	NA
4.96131	2.09991e-07	8.18625e-07	t145_t084_19200	metN
4.95028	1.34298e-48	1.623e-46	t145_t084_04390	leuC
4.92301	1.32239e-42	1.10214e-40	t145_t084_14290	acp
4.85969	1.69925e-34	8.73848e-33	t145_t084_11070	nadX
4.83942	8.73789e-46	8.79979e-44	t145_t084_11060	thrC
4.80429	7.61892e-74	4.60373e-71	t145_t084_22810	NA
4.75842	8.38212e-40	5.78845e-38	t145_t084_23230	ykoC
4.72982	1.11864e-32	4.9159e-31	t145_t084_04440	ilvB
4.72232	1.0876e-48	1.38354e-46	t145_t084_11050	thrB_1
4.71091	1.56077e-46	1.71472e-44	t145_t084_01780	panS
4.61933	7.96135e-41	5.65958e-39	t145_t084_22820	NA
4.58972	2.19452e-27	6.71412e-26	t145_t084_11330	glnA
4.5599	6.85983e-65	2.76337e-62	t145_t084_19170	sle1
4.54261	3.36292e-14	3.64492e-13	t145_t084_04630	NA
4.54058	2.24846e-37	1.32549e-35	t145_t084_06460	NA
4.43651	8.81728e-32	3.67437e-30	t145_t084_04380	leuD
4.41463	7.80218e-07	2.76508e-06	t145_t084_21830	nrtD
4.41371	3.22538e-33	1.44366e-31	t145_t084_23240	NA
4.32993	2.19596e-36	1.23433e-34	t145_t084_21280	lcfB
4.29685	1.54727e-23	3.59592e-22	t145_t084_11080	yclM
4.274	3.95875e-21	7.65464e-20	t145_t084_24340	NA
4.26057	6.99847e-30	2.52467e-28	t145_t084_24040	yhdG
4.25029	2.47348e-36	1.35872e-34	t145_t084_16230	dtpT
4.23745	8.74439e-29	2.97679e-27	t145_t084_11340	glnR
4.22473	3.07426e-21	6.09057e-20	t145_t084_14140	NA
4.18368	1.06536e-31	4.36436e-30	t145_t084_06450	NA
4.1471	1.54745e-27	4.79511e-26	t145_t084_04370	ilvA
4.13038	2.84511e-33	1.29748e-31	t145_t084_10410	scmP_2
4.04015	2.34705e-33	1.09093e-31	t145_t084_10400	alr1_2
4.03626	1.79128e-05	5.2479e-05	t145_t084_21820	cmpC
4.01339	5.80768e-26	1.63223e-24	t145_t084_04450	ilvD
3.98836	1.19932e-57	2.89876e-55	t145_t084_06470	NA
3.88777	4.44457e-24	1.07425e-22	t145_t084_17990	sdrD
3.80741	0.000297574	0.000723037	t145_t084_21810	ssuC
3.80369	9.86204e-21	1.83358e-19	t145_t084_06420	splF
3.77039	4.09448e-05	0.000112972	t145_t084_21520	ggt
3.76796	6.91677e-61	2.38826e-58	t145_t084_03620	NA
3.7237	2.29852e-30	8.68051e-29	t145_t084_14100	NA
3.69224	1.33169e-18	2.13159e-17	t145_t084_14510	oppB_1
3.66306	1.34245e-85	1.62236e-82	t145_t084_14520	dppE_2
3.60854	4.70787e-38	2.91767e-36	t145_t084_22420	spa
3.59889	7.47337e-59	2.00701e-56	t145_t084_15320	metQ_1
3.59187	1.54086e-42	1.24142e-40	t145_t084_03610	abgB
3.58961	1.79393e-51	2.89061e-49	t145_t084_13880	atl_3
3.58185	4.17583e-21	7.94722e-20	t145_t084_23600	NA
3.56435	7.7419e-39	4.92425e-37	t145_t084_15330	metP_1
3.55798	1.27059e-31	5.11835e-30	t145_t084_04550	nrgA
3.55261	2.72835e-34	1.3458e-32	t145_t084_23860	bsaA_2
3.53578	1.99562e-34	1.00488e-32	t145_t084_19100	gltA
3.51955	1.16738e-25	3.24318e-24	t145_t084_19970	metC
3.49992	5.37163e-60	1.6229e-57	t145_t084_22800	metXA
3.4787	2.24788e-33	1.06532e-31	t145_t084_22270	butA
3.47508	5.21625e-50	7.41628e-48	t145_t084_14530	oppF_2
3.43613	4.31585e-46	4.5354e-44	t145_t084_06480	NA
3.42608	4.85978e-41	3.55942e-39	t145_t084_01710	yghA
3.40879	1.89963e-43	1.70052e-41	t145_t084_06410	splE
3.35152	7.59655e-31	2.96143e-29	t145_t084_14540	oppD_2
3.3354	1.75103e-05	5.15497e-05	t145_t084_21840	NA
3.31179	2.66988e-24	6.58478e-23	t145_t084_14550	oppC_2
3.31122	3.24398e-23	7.32775e-22	t145_t084_14560	oppB_2
3.25796	2.65389e-14	2.91565e-13	t145_t084_15470	argO
3.24278	6.80187e-44	6.32312e-42	t145_t084_01420	NA
3.24147	2.10784e-39	1.41518e-37	t145_t084_22840	hutH
3.20861	4.58016e-27	1.3667e-25	t145_t084_23250	NA
3.20093	4.82483e-08	2.08989e-07	t145_t084_22350	sbnC
3.13497	0.00292902	0.00604047	t145_t084_21800	NA
3.10927	3.99351e-14	4.23383e-13	t145_t084_19960	metI
3.08725	9.11856e-25	2.34463e-23	t145_t084_19980	yitJ
3.08409	1.21681e-08	5.78942e-08	t145_t084_18000	sdrC
3.06897	2.60381e-29	8.99059e-28	t145_t084_15340	metN2
3.05832	7.47059e-08	3.13479e-07	t145_t084_22360	sbnB
3.05181	2.72948e-13	2.52764e-12	t145_t084_20130	ydaF
3.04449	3.26012e-10	2.01527e-09	t145_t084_04740	NA
3.04235	2.34621e-23	5.34979e-22	t145_t084_20120	efeM
3.03717	3.96077e-12	3.2233e-11	t145_t084_23540	asp1
3.01945	9.38266e-05	0.000246499	t145_t084_00820	sbi
2.95351	9.79522e-18	1.49842e-16	t145_t084_19090	gltB
2.93729	5.92528e-22	1.24534e-20	t145_t084_10390	lysA
2.89515	4.82733e-19	7.99154e-18	t145_t084_01700	scmP_1
2.86763	6.30342e-24	1.49366e-22	t145_t084_19990	metE
2.78792	2.56836e-10	1.6124e-09	t145_t084_23390	icaD
2.77879	4.20515e-12	3.41068e-11	t145_t084_23400	icaA
2.77439	1.57137e-09	8.61224e-09	t145_t084_19400	lpl2_4
2.76729	2.39879e-14	2.65958e-13	t145_t084_20110	efeN
2.75471	4.98828e-52	8.61192e-50	t145_t084_07310	gph_1
2.75148	1.13794e-24	2.85299e-23	t145_t084_24670	NA
2.72194	4.50686e-39	2.94408e-37	t145_t084_00710	irtA
2.70317	6.71368e-20	1.18445e-18	t145_t084_01470	aaeA
2.66004	1.18215e-27	3.75956e-26	t145_t084_05310	NA
2.65743	1.56302e-18	2.48541e-17	t145_t084_16240	NA
2.65695	5.17741e-24	1.23899e-22	t145_t084_24680	NA
2.65578	2.79315e-24	6.81923e-23	t145_t084_03440	ylmA
2.64277	2.21036e-14	2.47335e-13	t145_t084_24320	NA
2.62009	4.99324e-08	2.15512e-07	t145_t084_14090	NA
2.58825	3.98761e-16	5.26669e-15	t145_t084_16260	hisC_2
2.57149	1.14996e-21	2.35547e-20	t145_t084_10670	trpC
2.56296	1.65991e-10	1.0756e-09	t145_t084_10380	NA
2.55258	1.91127e-30	7.33262e-29	t145_t084_10660	trpF
2.54946	7.80772e-20	1.36748e-18	t145_t084_07190	aroA_1
2.54892	2.38405e-06	7.84954e-06	t145_t084_22340	sbnD
2.54509	1.04256e-36	5.99969e-35	t145_t084_09910	NA
2.53525	7.31062e-19	1.18589e-17	t145_t084_19110	hdfR_2
2.52237	3.77404e-07	1.41205e-06	t145_t084_00810	hlgA
2.50884	3.18434e-20	5.65923e-19	t145_t084_01480	mdtD
2.50577	9.82226e-14	9.81008e-13	t145_t084_24310	NA
2.49505	7.76108e-23	1.68996e-21	t145_t084_08360	pxpC_1
2.47942	1.72062e-11	1.30471e-10	t145_t084_21490	NA
2.46366	4.33877e-07	1.5986e-06	t145_t084_03490	czrA
2.43992	9.93462e-09	4.78326e-08	t145_t084_03480	czcD_1
2.43784	7.47112e-11	5.10104e-10	t145_t084_20510	NA
2.419	3.84139e-27	1.16058e-25	t145_t084_10650	trpB
2.40915	6.81176e-06	2.09466e-05	t145_t084_23380	icaB_2
2.40723	8.92999e-14	9.03087e-13	t145_t084_00290	abgT
2.39631	3.60328e-32	1.5552e-30	t145_t084_00860	farB_1
2.3831	2.51485e-15	3.05447e-14	t145_t084_23690	aur
2.33401	3.60551e-08	1.58735e-07	t145_t084_06310	lukDv_1
2.32938	1.06609e-10	7.11806e-10	t145_t084_07220	acuA
2.32186	4.51955e-12	3.64125e-11	t145_t084_00870	NA
2.32177	1.22372e-11	9.51036e-11	t145_t084_19810	NA
2.3205	2.16993e-20	3.9434e-19	t145_t084_10360	NA
2.31857	1.3904e-12	1.19594e-11	t145_t084_24850	mhqR
2.27986	9.29371e-14	9.35954e-13	t145_t084_08380	accC
2.24802	5.74243e-12	4.59584e-11	t145_t084_14500	oppC_1
2.24108	1.2495e-15	1.57294e-14	t145_t084_00070	NA
2.24059	1.47582e-37	8.91767e-36	t145_t084_24440	bacF
2.23028	3.077e-30	1.12683e-28	t145_t084_01870	NA
2.21001	2.2599e-13	2.14203e-12	t145_t084_15620	NA
2.19115	7.31632e-16	9.40614e-15	t145_t084_07350	glpQ_1
2.18946	3.63661e-12	2.98969e-11	t145_t084_20100	NA
2.18773	3.46267e-13	3.18223e-12	t145_t084_04730	dapE
2.17662	5.54842e-07	2.01057e-06	t145_t084_04750	NA
2.16678	1.11383e-08	5.34152e-08	t145_t084_20810	esxA
2.16629	1.94326e-15	2.38419e-14	t145_t084_24760	pitA
2.14941	2.35791e-16	3.20172e-15	t145_t084_23550	asp2
2.14037	1.7581e-17	2.65582e-16	t145_t084_24830	catE_2
2.13457	8.94146e-12	7.01673e-11	t145_t084_02890	adhR
2.12018	3.45504e-18	5.42261e-17	t145_t084_01790	NA
2.11826	1.37338e-08	6.48333e-08	t145_t084_02360	NA
2.09316	2.77436e-05	7.82454e-05	t145_t084_02130	ydbM
2.08779	2.94892e-07	1.12422e-06	t145_t084_00790	hlgB
2.08375	5.05344e-06	1.58625e-05	t145_t084_11320	NA
2.07526	1.30082e-16	1.80695e-15	t145_t084_10680	trpD2
2.0733	6.04043e-11	4.24411e-10	t145_t084_06320	lukDv_2
2.07054	2.4587e-08	1.11202e-07	t145_t084_15570	nuc
2.06117	7.54699e-16	9.65137e-15	t145_t084_08350	pxpB_1
2.0536	9.80658e-13	8.6191e-12	t145_t084_05320	NA
2.04194	5.49292e-07	1.99345e-06	t145_t084_14080	NA
2.03716	0.000173554	0.000436957	t145_t084_21850	NA
2.02727	3.35155e-25	8.90186e-24	t145_t084_04600	NA
2.01822	1.64061e-12	1.39285e-11	t145_t084_23990	acsA_2
2.01452	2.25736e-09	1.21019e-08	t145_t084_24920	NA
2.00977	4.32398e-17	6.22087e-16	t145_t084_04610	NA
2.00604	1.50499e-06	5.0733e-06	t145_t084_19220	mccA
1.44336	2.19811e-05	4.82196e-05	t145_t084_12690	NA
-2.02004	3.80558e-11	2.73753e-10	t145_t084_11760	rimP
-2.02005	1.62618e-13	1.55971e-12	t145_t084_12130	plsX
-2.02206	7.92261e-24	1.85912e-22	t145_t084_10870	opuD_2
-2.03619	2.97027e-15	3.57171e-14	t145_t084_02500	rplD
-2.05664	2.86148e-11	2.07694e-10	t145_t084_07140	NA
-2.06317	4.43029e-15	5.301e-14	t145_t084_11720	infB
-2.07316	5.16165e-09	2.58296e-08	t145_t084_22180	deoD
-2.08125	3.95694e-10	2.39098e-09	t145_t084_02340	NA
-2.0823	5.32536e-21	1.00558e-19	t145_t084_18200	rpoB
-2.08582	7.2696e-23	1.59733e-21	t145_t084_09240	bfmBAB
-2.09201	5.50523e-13	4.94652e-12	t145_t084_12110	fabG
-2.09446	6.43229e-08	2.73231e-07	t145_t084_18770	rplY
-2.09573	5.95034e-07	2.14977e-06	t145_t084_12030	rpsP
-2.0985	8.98711e-29	3.01692e-27	t145_t084_13480	pdhA
-2.11346	1.89304e-06	6.31101e-06	t145_t084_24940	NA
-2.11847	1.21374e-12	1.05526e-11	t145_t084_12120	fabD
-2.11966	1.46489e-11	1.12759e-10	t145_t084_03760	prfA
-2.12198	1.42353e-10	9.32433e-10	t145_t084_07130	NA
-2.12772	3.72695e-08	1.63783e-07	t145_t084_04120	cshA
-2.12795	1.44738e-11	1.11767e-10	t145_t084_19900	rpsF
-2.13183	1.38126e-12	1.19552e-11	t145_t084_19890	ssbA_2
-2.13449	2.46144e-08	1.11202e-07	t145_t084_02620	rpsZ
-2.14083	5.32661e-08	2.29082e-07	t145_t084_06660	pckA
-2.14264	1.49076e-27	4.67943e-26	t145_t084_13470	pdhB
-2.15048	2.20261e-17	3.26607e-16	t145_t084_02510	rplW
-2.1506	1.6331e-08	7.62009e-08	t145_t084_02590	rplN
-2.17682	5.53648e-10	3.2718e-09	t145_t084_18220	rplL
-2.17692	2.59594e-11	1.90133e-10	t145_t084_12140	fapR
-2.1791	1.76027e-21	3.54548e-20	t145_t084_22750	purA
-2.19013	6.33776e-10	3.70905e-09	t145_t084_07750	rplT
-2.19652	3.69889e-14	3.95585e-13	t145_t084_11750	nusA
-2.19869	5.18046e-16	6.73182e-15	t145_t084_11730	rplGA
-2.20192	1.03138e-06	3.58167e-06	t145_t084_18420	pdxT
-2.20674	2.45231e-12	2.05094e-11	t145_t084_12600	mraY
-2.20911	3.19924e-21	6.28664e-20	t145_t084_02490	rplC
-2.21358	3.01532e-06	9.79575e-06	t145_t084_24380	ssaA
-2.21633	1.6484e-07	6.64029e-07	t145_t084_07730	infC
-2.22467	5.19725e-26	1.47785e-24	t145_t084_09250	pdhC_1
-2.22882	2.72054e-07	1.04873e-06	t145_t084_02610	rplE
-2.23044	2.04241e-31	8.09265e-30	t145_t084_13460	pdhC_2
-2.23206	3.33488e-09	1.75226e-08	t145_t084_17700	NA
-2.24286	5.70856e-11	4.02262e-10	t145_t084_11740	NA
-2.24767	2.25816e-09	1.21019e-08	t145_t084_02600	rplX
-2.24807	4.11995e-21	7.9031e-20	t145_t084_02480	rpsJ
-2.25177	3.38727e-14	3.65492e-13	t145_t084_03770	prmC
-2.25581	1.38317e-09	7.65015e-09	t145_t084_03980	sceD
-2.25604	1.80064e-15	2.22048e-14	t145_t084_09950	rlmL
-2.26649	1.75593e-11	1.32628e-10	t145_t084_02580	rpsQ
-2.27452	3.21214e-16	4.28936e-15	t145_t084_13320	typA
-2.27532	4.58408e-08	1.99995e-07	t145_t084_07740	rpmI
-2.29274	9.68018e-14	9.70829e-13	t145_t084_02570	rpmC
-2.29524	1.26731e-10	8.32362e-10	t145_t084_02560	rplP
-2.32077	1.83068e-19	3.09424e-18	t145_t084_02330	cntE_2
-2.33214	6.89955e-06	2.11627e-05	t145_t084_09720	NA
-2.34102	1.01623e-13	1.01079e-12	t145_t084_02540	rplV
-2.34142	1.6786e-14	1.91376e-13	t145_t084_11850	rpsB
-2.35121	1.18256e-28	3.8625e-27	t145_t084_11830	pyrH
-2.35259	1.37294e-19	2.35347e-18	t145_t084_07360	rpsD
-2.35475	1.14497e-24	2.85299e-23	t145_t084_02530	rpsS
-2.37757	4.1365e-22	8.84773e-21	t145_t084_13040	pheT
-2.38011	2.24088e-17	3.30256e-16	t145_t084_09960	NA
-2.40253	2.13414e-14	2.39917e-13	t145_t084_18230	rplJ
-2.40423	1.30594e-13	1.27241e-12	t145_t084_11610	phaB
-2.40872	3.2931e-23	7.36983e-22	t145_t084_13450	pdhD
-2.41632	1.75557e-23	4.04116e-22	t145_t084_12490	ileS
-2.42903	4.4271e-13	4.03785e-12	t145_t084_10970	NA
-2.44119	2.16589e-11	1.62576e-10	t145_t084_15000	NA
-2.44768	1.451e-07	5.87448e-07	t145_t084_18430	pdxS
-2.45143	3.33642e-28	1.07522e-26	t145_t084_11820	frr
-2.46258	2.94019e-25	7.89605e-24	t145_t084_13050	pheS
-2.48013	6.15608e-14	6.35866e-13	t145_t084_02550	rpsC
-2.48918	4.38582e-22	9.29871e-21	t145_t084_18190	rpoC
-2.50102	9.33123e-18	1.43653e-16	t145_t084_03160	NA
-2.52178	3.61662e-09	1.87986e-08	t145_t084_15590	emp
-2.52438	1.862e-08	8.65472e-08	t145_t084_07270	tyrS
-2.57312	0.00226269	0.00477635	t145_t084_24350	isaA
-2.6271	1.38911e-14	1.5988e-13	t145_t084_11620	NA
-2.64616	3.56693e-17	5.22501e-16	t145_t084_06570	NA
-2.6482	2.22853e-21	4.45153e-20	t145_t084_08140	aspS
-2.70209	5.80514e-23	1.28725e-21	t145_t084_08130	hisS
-2.71359	2.52724e-13	2.38069e-12	t145_t084_11110	nucH
-2.73132	1.5603e-15	1.93397e-14	t145_t084_15300	NA
-2.77501	5.78011e-15	6.8483e-14	t145_t084_11630	NA
-2.79735	3.48419e-07	1.31582e-06	t145_t084_15600	NA
-2.80945	1.8994e-25	5.21688e-24	t145_t084_01230	treP_1
-2.98438	3.47593e-09	1.82241e-08	t145_t084_21320	NA
-2.99599	1.43147e-09	7.89924e-09	t145_t084_20990	lrgB
-3.01128	5.65017e-13	5.05795e-12	t145_t084_12020	rimM
-3.02039	4.86153e-16	6.35153e-15	t145_t084_12010	trmD
-3.05437	1.26724e-08	6.00573e-08	t145_t084_21410	NA
-3.05498	2.77341e-15	3.35167e-14	t145_t084_12440	pyrR
-3.31128	5.4617e-10	3.24347e-09	t145_t084_12370	pyrE
-3.41187	2.17557e-09	1.17113e-08	t145_t084_19450	NA
-3.50138	5.8205e-19	9.57017e-18	t145_t084_21660	ptsG_3
-3.50325	4.45004e-06	1.40967e-05	t145_t084_19460	ssl5_1
-3.52557	1.10794e-29	3.93808e-28	t145_t084_10980	guaC
-3.55133	1.21448e-10	8.02019e-10	t145_t084_12390	carB
-3.55146	3.29875e-10	2.02878e-09	t145_t084_12380	pyrF
-3.74147	7.71111e-11	5.25007e-10	t145_t084_12420	pyrB
-3.95152	2.67763e-13	2.49878e-12	t145_t084_12400	carA_1
-4.00029	7.03806e-07	2.51642e-06	t145_t084_12430	pyrP
-4.10907	4.13794e-07	1.53396e-06	t145_t084_21000	lrgA
-4.44599	6.48548e-15	7.60943e-14	t145_t084_12410	pyrC
