# Supplementary material for: Co-culturing with Streptococcus anginosus alters Staphylococcus aureus transcriptome when exposed to tonsillar cells
Source: Front Cell Infect Microbiol. 2024 Jan 25;14:1326730. doi: 10.3389/fcimb.2024.1326730 (PMC10850355; doi:10.3389/fcimb.2024.1326730)
Supplement: Supplementary file 8 [file Table_4.xlsx]

## Sheet: DEGs S. aureus VS S.anginosus 
	Table S4: Separate gene information of S. aureus and S. anginosis. The genes identified as differentially expressed in S. aureus were compared against the annotation file of S. anignosis and those genes only exhibited by S. aureus were differentiated manually.
	Genes also present in S. anginosis (N=112)			DEGs only present in S. aureus (N=185)
	Both at 1h and 3h (n=68)	only at 1h (n=29)	only at 3h (n=15)	Both at 1h and 3h (n=81)	only at 1h (n=65)	only at 3h (n=39)
	asd	aroE	accC	abgB	argF	asp1
	aspS	copA	bfmBAB	abgT	argG	asp2
	carA_1	fruA_1	dapE	acp	argH	atl_3
	carB	glpF	fabD	acsA_2	bcp	aur
	cshA	glpK	fabG	acuA	catD	bacF
	czcD_1	hpt	plsX	adhR	cntA	bsaA_2
	dapA	lacC_2	pyrH	alr1_2	cntB	catE_2
	dapB	oppF_1	rimP	argO	cntC	cntE_2
	dapH_1	potA	yclM	aroA_1	cntD	dtpT
	glnA	potB	frr	butA	cntE_1	efeN
	glnR	potD	mhqR	carA_2	cntF	esxA
	gph_1	pyrG	pdhC_1	cmpC	cntK	fapR
	guaC	rplA	rlmL	czrA	cntL	farB_1
	hisS	rplU	rpsP	deoD	cntM	hdfR_2
	infC	rplK	tyrS	dppE_2	cocE	hisC_2
	leuA_1	rpmA		efeM	cpdA_1	hlgA
	lysA	rpsG		emp	fib	hlgB
	mdtD	rpsL		ggt	fnbA	icaB_2
	metE	rplF		glpQ_1	fnbB	lukDv_1
	metI	rplM		gltA	fusA	mccA
	metN	rplR		gltB	gapA2	metC
	metP_1	rplS		hutH	gatB_2	mraY
	metQ_1	rpsE		icaA	glpT	pdhA
	nadX	rpsH		icaD	gltS	pdhB
	nusA	rpsR		ileS	gsiA	pdhC_2
	oppC_1	tdk		ilvA	hdfR_2	pitA
	pheS	ulaC		ilvB	hisC_2	pdxS
	pheT	ydjF		ilvC	isaB	pdxT
	prfA	yqeH		ilvD	isdH	pxpB_1
	prmC			ilvH	katA	pxpC_1
	purA			infB	lspA	rplY
	pyrB			irtA	menA	sbnD
	pyrC			isaA	menD	scmP_1
	pyrE			lcfB	metC	sle1
	pyrF			leuB	mleN_2	splE
	pyrP			leuC	ndhB	splF
	pyrR			leuD	nfrA	trpD2
	rimM			lpl2_4	odh	ylmA
	rplC			lrgA	rbsD	ydbM
	rplD			lrgB	ribBA
	rplE			lysC	ribD
	rplGA			metP_2	ribE
	rplJ			metQ_2	ribH
	rplL			metXA	rluD_2
	rplN			nrgA	rplB
	rplP			nrtD	rplGB
	rplT			nucH	rplY
	rplV			oppB_1	sbnA
	rplW			oppB_2	scn_1
	rplX			oppC_2	scn_2
	rpmC			oppD_2	scn_3
	rpmI			oppF_2	ssaA2
	rpoB			opuD_2	tcyP
	rpoC			panS	tet(38)
	rpsB			pckA	traP
	rpsC			pdhD	wbgU
	rpsD			phaB	xylB
	rpsF			ptsG_3	ybiT
	rpsJ			rpsZ	yciC_2
	rpsQ			sbi	yclM
	rpsS			sbnB	ydcV
	salL			sbnC	yeeD
	thrB_1			sceD	yfcA
	thrC			scmP_2	ythA
	trmD			sdrC	ythB
	typA			sdrD
	yhdG			serA
	ykoD_2			spa
				ssaA
				ssbA_2
				ssl5_1
				ssuC
				treP_1
				trpB
				trpC
				trpF
				ydaF
				yghA
				yitJ
				ykoC
				aaeA
